# Supplementary material for: Machine learning developed an immune evasion signature for predicting prognosis and immunotherapy benefits in lung adenocarcinoma
Source: Front Cell Dev Biol. 2025 Jun 19;13:1622345. doi: 10.3389/fcell.2025.1622345 (PMC12222150; doi:10.3389/fcell.2025.1622345)
Supplement: Supplementary file 1 [file Table2.XLSX]

## Sheet: Sheet1
Supplementary Table 2. Other models had been established for LUAD.
signature	Title	PMID
Pio_signature	Prognostic signature of early lung adenocarcinoma based on the expression of ribonucleic acid metabolism-related genes.	26162308
Wu-CX_signature	Identification of early-stage lung adenocarcinoma prognostic signatures based on statistical modeling.	27935544
Zheng_signature	Development of a novel prognostic signature of long non-coding RNAs in lung adenocarcinoma	28409273
Li_signature	Identification of an eight-gene prognostic signature for lung adenocarcinoma	30237740
Yue_signature	Identification of prognostic gene signature associated with microenvironment of lung adenocarcinoma.	31803536
Feng_signature	Comprehensive Analysis of a Novel Immune-Related Gene Signature in Lung Adenocarcinoma.	36294477
Zhang-L_signature	Identification of a novel glycolysis-related gene signature for predicting metastasis and survival in patients with lung adenocarcinoma.	31847905
Zheng-RJ_signature	A novel CpG-based signature for survival prediction of lung adenocarcinoma patients.	31853300
Guo_signature	A new immune signature for survival prediction and immune checkpoint molecules in lung adenocarcinoma.	32143735
Wu-Q_signature	A Integration of multiple key molecules in lung adenocarcinoma identifies prognostic and immunotherapeutic relevant gene signatures	32278127
Zhang-S_signature	Identification Six Metabolic Genes as Potential Biomarkers for Lung Adenocarcinoma.	32298601
Bao-XW_signature	Immune landscape and a novel immunotherapy-related gene signature associated with clinical outcome in early-stage lung adenocarcinoma	32333046
Wang-LJ_signature	A gene expression-based immune signature for lung adenocarcinoma prognosis.	32372138
Sun_signature	Development and validation of an immune-related prognostic signature in lung adenocarcinoma	32592319
Sun-L_signature	Large-scale transcriptome analysis identified RNA methylation regulators as novel prognostic signatures for lung adenocarcinoma.	32647676
Mo_signature	Identification of a Hypoxia-Associated Signature for Lung Adenocarcinoma	32655624
Xu_signature	Development and validation of an oxidative phosphorylation-related gene signature in lung adenocarcinoma.	32787683
Song-CK_signature	A Prognostic Nomogram Combining Immune-Related Gene Signature and Clinical Factors Predicts Survival in Patients With Lung Adenocarcinoma.	32850406
Zengin_signature	Analysis of genomic and transcriptomic variations as prognostic signature for lung adenocarcinoma.	32998690
Wu-PC_signature	Development and validation of a robust immune-related prognostic signature in early-stage lung adenocarcinoma.	33028329
Jinyou_signature	Lipid metabolism gene-wide profile and survival signature of lung adenocarcinoma.	33050938
Li-ZD_signature	Establishment of a Gene Signature to Predict Prognosis for Patients with Lung Adenocarcinoma	33187219
Zhang-Y_signature	Ceramide Pathway Regulators Predict Clinical Prognostic Risk and Affect the Tumor Immune Microenvironment in Lung Adenocarcinoma.	33194633
He_signature	Prognostic Implication of a Metabolism-Associated Gene Signature in Lung Adenocarcinoma	33209981
Cao_signature	Identification of a six-gene metabolic signature predicting overall survival for patients with lung adenocarcinoma.	33344071
Yao_signature	Identification of Four Genes as Prognosis Signatures in Lung Adenocarcinoma Microenvironment.	33447073
Yao-Y_signature	Identification of Four Genes as Prognosis Signatures in Lung Adenocarcinoma Microenvironment	33447073
Zheng-ZM_signature	Identification of 5-Gene Signature Improves Lung Adenocarcinoma Prognostic Stratification Based on Differential Expression Invasion Genes of Molecular Subtypes	33490259
Tao_signature	Identification of an immune prognostic 11-gene signature for lung adenocarcinoma.	33552736
Ma-WS_signature	Establishment and validation of an eight-gene metabolic-related prognostic signature model for lung adenocarcinoma.	33619235
Wu_signature	A five-m6A regulatory gene signature is a prognostic biomarker in lung adenocarcinoma patients.	33795529
Wang-ZH_signature	Establishment and validation of a prognostic signature for lung adenocarcinoma based on metabolism‐related genes	33858449
Jiang_signature	Prognostic Signature for Lung Adenocarcinoma Patients Based on Cell-Cycle-Related Genes.	33869220
Tu_signature	Exploration of Prognostic Biomarkers for Lung Adenocarcinoma Through Bioinformatics Analysis	33968130
Guo-BZ_signature	Identification of the Signature Associated With m6A RNA Methylation Regulators and m6A-Related Genes and Construction of the Risk Score for Prognostication in Early-Stage Lung Adenocarcinoma.	34178026
Li-XH_signature	Expression Status and Prognostic Value of m6A RNA Methylation Regulators in Lung Adenocarcinoma.	34206803
Zhang-AR_signature	Development and Validation of a Robust Ferroptosis-Related Prognostic Signature in Lung Adenocarcinoma	34249899
Qin_signature	Development of a gene signature associated with iron metabolism in lung adenocarcinoma	34323652
Ren_signature	Identification and validation of a novel redox-related lncRNA prognostic signature in lung adenocarcinoma.	34338158
Hong_signature	Prognostic Significance of Gene Signature of Tertiary Lymphoid Structures in Patients With Lung Adenocarcinoma.	34381716
Ma_signature	Prognostic and immune implications of a novel ferroptosis-related ten-gene signature in lung adenocarcinoma	34422970
Zhou_signature	Construction and analysis of a novel ferroptosis-related gene signature predicting prognosis in lung adenocarcinoma.	34499810
Zheng-J_signature	N-6 methylation-related lncRNA is potential signature in lung adenocarcinoma and influences tumor microenvironment.	34558724
Liu_signature	A four-gene prognostic signature for predicting the overall survival of patients with lung adenocarcinoma.	34631307
Liu-BX_signature	A Five Autophagy-Related Long Non-Coding RNA Prognostic Model for Patients with Lung Adenocarcinoma.	34737609
Meng_signature	Integrated analysis of gene expression and DNA methylation datasets identified key genes and a 6-gene prognostic signature for primary lung adenocarcinoma.	34787244
Zhang_signature	Development and Validation of a Prognostic N6-Methyladenosine-Related Immune Gene Signature for Lung Adenocarcinoma.	34876833
Zhang-SR_signature	Identification of seven-gene marker to predict the survival of patients with lung adenocarcinoma using integrated multi-omics data analysis.	34951053
Chen_signature	Identification of an Autophagy-Related lncRNA Prognostic Signature and Related Tumor Immunity Research in Lung Adenocarcinoma	34956321
Zhu_signature	Identification of a Six-Gene SLC Family Signature With Prognostic Value in Patients With Lung Adenocarcinoma.	34977043
Wu-XF_signature	A Novel Prognostic and Predictive Signature for Lung Adenocarcinoma Derived from Combined Hypoxia and Infiltrating Immune Cell-Related Genes in TCGA Patients	35002303
Zhai_signature	A Novel Inflammatory-Related Gene Signature Based Model for Risk Stratification and Prognosis Prediction in Lung Adenocarcinoma.	35069695
Wang-S_signature	Establishment and Validation of a Ferroptosis-Related Gene Signature to Predict Overall Survival in Lung Adenocarcinoma.	35096011
Hu_signature	Competitive endogenous RNA network identifies four long non-coding RNA signature as a candidate prognostic biomarker for lung adenocarcinoma.	35116848
Shukla_signature	Development of a RNA-Seq Based Prognostic Signature in Lung Adenocarcinoma.	35152302
Gong_signature	A novel signature based on autophagy-related lncRNA for prognostic prediction and candidate drugs for lung adenocarcinoma.	35261881
Pan_signature	Comprehensive molecular analysis of a four-pyroptosis-gene signature with prognosis and immune landscape in lung adenocarcinoma.	35364268
Li-YS_signature	An Effective Hypoxia-Related Long Non-Coding RNA Assessment Model for Prognosis of Lung Adenocarcinoma.	35368654
Lu_signature	A Novel Necroptosis-Related lncRNA Signature Predicts the Prognosis of Lung Adenocarcinoma.	35368663
Mai_signature	Development and Validation of Lactate Metabolism-Related lncRNA Signature as a Prognostic Model for Lung Adenocarcinoma.	35422758
Tang_signature	Identification of a Prognostic Signature Composed of GPI, IL22RA1, CCT6A and SPOCK1 for Lung Adenocarcinoma Based on Bioinformatic Analysis of lncRNA-Mediated ceRNA Network and Sample Validation.	35433415
Mu_signature	Prognostic Implication of Energy Metabolism-Related Gene Signatures in Lung Adenocarcinoma.	35494074
Li-XZ_signature	The Comprehensive Analysis Identified an Autophagy Signature for the Prognosis and the Immunotherapy Efficiency Prediction in Lung Adenocarcinoma.	35529878
Xiao_signature	Integrative Analysis Constructs an Extracellular Matrix-Associated Gene Signature for the Prediction of Survival and Tumor Immunity in Lung Adenocarcinoma.	35557945
Zhou-DJ_signature	Development of six immune-related lncRNA signature prognostic model for smoking-positive lung adenocarcinoma	35561270
Gong-XX_signature	A Four-Gene Prognostic Signature Based on the TEAD4 Differential Expression Predicts Overall Survival and Immune Microenvironment Estimation in Lung Adenocarcinoma.	35600867
Li-D_signature	Development and Validation of a Robust Ferroptosis-Related Prognostic Signature in Lung Adenocarcinoma.	35615380
Fu_signature	Constructing a Prognostic Gene Signature for Lung Adenocarcinoma Based on Weighted Gene Co-Expression Network Analysis and Single-Cell Analysis.	35685695
Congkuan_signature	Identification of an inflammatory response signature associated with prognostic stratification and drug sensitivity in lung adenocarcinoma.	35710585
Tang-YL_signature	A Ubiquitin-Proteasome Gene Signature for Predicting Prognosis in Patients With Lung Adenocarcinoma.	35711913
Zeng_signature	Identification of Extracellular Matrix Signatures as Novel Potential Prognostic Biomarkers in Lung Adenocarcinoma.	35711936
Song-P_signature	Identification and Validation of a Novel Signature Based on NK Cell Marker Genes to Predict Prognosis and Immunotherapy Response in Lung Adenocarcinoma by Integrated Analysis of Single-Cell and Bulk RNA-Sequencing.	35757748
Zhao-Y_signature	DNA Damage Response Gene-Based Subtypes Associated With Clinical Outcomes in Early-Stage Lung Adenocarcinoma.	35813819
Wang_signature	A novel prognostic signature of metastasis-associated genes and personalized therapeutic strategy for lung adenocarcinoma patients.	35830566
Li-ZS_signature	Chromatin Separation Regulators Predict the Prognosis and Immune Microenvironment Estimation in Lung Adenocarcinoma	35873497
Zhou-YW_signature	Identification of a three-gene expression signature and construction of a prognostic nomogram predicting overall survival in lung adenocarcinoma based on TCGA and GEO databases.	35958325
Lin-L_signature	Development and validation of endoplasmic reticulum stress-related eight-gene signature for predicting the overall survival of lung adenocarcinoma.	35966313
Lin_signature	Development and validation of endoplasmic reticulum stress-related eight-gene signature for predicting the overall survival of lung adenocarcinoma	35966313
Li-L_signature	Constructing novel molecular subtypes and an 11-gene signature based on pyroptosis signaling for lung adenocarcinoma.	35968341
Luo-AY_signature	Identification and validation of a novel prognostic model of inflammation-related gene signature of lung adenocarcinoma.	36042374
Zhang-HZ_signature	A novel defined cuproptosis-related gene signature for predicting the prognosis of lung adenocarcinoma.	36046242
Wang-XC_signature	The prognostic value and multiomic features of m6A-related risk signature in lung adenocarcinoma.	36105012
Wang-SH_signature	Comprehensive bioinformatics analysis to identify a novel cuproptosis-related prognostic signature and its ceRNA regulatory axis and candidate traditional Chinese medicine active ingredients in lung adenocarcinoma.	36110528
Chen-ZK_signature	Integration of single-cell and bulk RNA-seq to establish a predictive signature based on the differentiation trajectory of M2 macrophages in lung adenocarcinoma.	36171876
Cui_signature	A novel epithelial-mesenchymal transition (EMT)-related gene signature of predictive value for the survival outcomes in lung adenocarcinoma.	36185284
Wu-J_signature	Cross-talk between necroptosis-related lncRNAs to construct a novel signature and predict the immune landscape of lung adenocarcinoma patients.	36186456
Liu-C_signature	Prognostic Modeling of Lung Adenocarcinoma Based on Hypoxia and Ferroptosis-Related Genes.	36245988
Ye_signature	Comprehensive analysis of histone methylation modification regulators for predicting prognosis and drug sensitivity in lung adenocarcinoma.	36263018
Feng-CH_signature	Mining Database to Identify Aging-Related Molecular Subtype and Prognostic Signature in Lung Adenocarcinoma.	36268280
Feng-HX_signature	Comprehensive Analysis of a Novel Immune-Related Gene Signature in Lung Adenocarcinoma.	36294477
Chen-YX_signature	Development and validation of a m6A -regulated prognostic signature in lung adenocarcinoma.	36303829
Ma-C_signature	A more novel and powerful prognostic gene signature of lung adenocarcinoma determined from the immune cell infiltration landscape.	36311939
Chen-YQ_signature	Identification and validation of a novel cuproptosis-related signature as a prognostic model for lung adenocarcinoma	36353226
Li-RX_signature	Single-cell sequencing analysis and transcriptome analysis constructed the macrophage related gene-related signature in lung adenocarcinoma and verified by an independent cohort.	36372305
Zhao_signature	Prognostic signature of lipid metabolism associated LncRNAs predict prognosis and treatment of lung adenocarcinoma.	36387240
Peng_signature	Development and validation of a prognostic risk signature for lung adenocarcinoma constructed by six ferroptosis, necroptosis, and pyroptosis-related lncRNAs.	36389299
Li-JY_signature	Identification and validation of a novel phagocytosis regulators-related signature with potential prognostic and immunotherapeutic value in patients with lung adenocarcinoma.	36408131
Song-YQ_signature	Prognostic necroptosis-related gene signature aids immunotherapy in lung adenocarcinoma	36506314
Al-Dherasi_signature	A seven-gene prognostic signature predicts overall survival of patients with lung adenocarcinoma (LUAD)	34092242
Bao_signature	Development of a Prognostic Alternative Splicing Signature Associated With Tumor Microenvironment Immune Profiles in Lung Adenocarcinoma.	35832557

## Sheet: Sheet2
Al	Dherasi		A sevengene prognostic signature predicts overall survival of patients with lung adenocarcinoma (LUAD)
Bao			Development of a Prognostic Alternative Splicing Signature Associated With Tumor Microenvironment Immune Profiles in Lung Adenocarcinoma.
Cao			Identification of a six	gene metabolic signature predicting overall survival for patients with lung adenocarcinoma.
Chen	YQ		Identification and validation of a novel cuproptosis	related signature as a prognostic model for lung adenocarcinoma
Congkuan			Identification of an inflammatory response signature associated with prognostic stratification and drug sensitivity in lung adenocarcinoma.
Cui			A novel epithelial-mesenchymal-transition (EMT)related gene signature of predictive value for the survival outcomes in lung adenocarcinoma.
Feng	CH		Mining Database to Identify Aging-Related Molecular Subtype and Prognostic Signature in Lung Adenocarcinoma.
Feng	HX		Comprehensive Analysis of a Novel Immune-Related Gene Signature in Lung Adenocarcinoma.
Fu			Constructing a Prognostic Gene Signature for Lung Adenocarcinoma Based on Weighted Gene Co-Expression Network Analysis and Single				Cell Analysis.
Gong			A novel signature based on autophagy	related lncRNA for prognostic prediction and candidate drugs for lung adenocarcinoma.
Gong	XX					A Four	Gene Prognostic Signature Based on the TEAD4 Differential Expression Predicts Overall Survival and Immune Microenvironment Estimation in Lung Adenocarcinoma.
Guo				A new immune signature for survival prediction and immune checkpoint molecules in lung adenocarcinoma.
Guo	BZ						Identification of the Signature Associated With m6A RNA Methylation Regulators and m6A	Related Genes and Construction of the Risk Score for Prognostication in Early	Stage Lung Adenocarcinoma.
He			Prognostic Implication of a Metabolism	Associated Gene Signature in Lung Adenocarcinoma
Hong				Prognostic Significance of Gene Signature of Tertiary Lymphoid Structures in Patients With Lung Adenocarcinoma.
Hu					Competitive endogenous RNA network identifies four long non	coding RNA signature as a candidate prognostic biomarker for lung adenocarcinoma.
Jiang			Prognostic Signature for Lung Adenocarcinoma Patients Based on Cell	Cycle	Related Genes.
Jinyou						Lipid metabolism gene	wide profile and survival signature of lung adenocarcinoma.
Li			Identification of an eight	gene prognostic signature for lung adenocarcinoma
Li	JY						Identification and validation of a novel phagocytosis regulators	related signature with potential prognostic and immunotherapeutic value in patients with lung adenocarcinoma.
Li	L				Constructing novel molecular subtypes and an 11	gene signature based on pyroptosis signaling for lung adenocarcinoma.
Lin	L						Development and validation of endoplasmic reticulum stress	related eight	gene signature for predicting the overall survival of lung adenocarcinoma.
Li	RX						Single	cell sequencing analysis and transcriptome analysis constructed the macrophage related gene	related signature in lung adenocarcinoma and verified by an independent cohort.
Liu	C						Prognostic Modeling of Lung Adenocarcinoma Based on Hypoxia and Ferroptosis	Related Genes.
Li	XH					Expression Status and Prognostic Value of m6A RNA Methylation Regulators in Lung Adenocarcinoma.
Li	XZ							The Comprehensive Analysis Identified an Autophagy Signature for the Prognosis and the Immunotherapy Efficiency Prediction in Lung Adenocarcinoma.
Li	YS				An Effective Hypoxia	Related Long Non	Coding RNA Assessment Model for Prognosis of Lung Adenocarcinoma.
Li	ZD						Establishment of a Gene Signature to Predict Prognosis for Patients with Lung Adenocarcinoma
Li	ZS				Chromatin Separation Regulators Predict the Prognosis and Immune Microenvironment Estimation in Lung Adenocarcinoma
Lu						A Novel Necroptosis	Related lncRNA Signature Predicts the Prognosis of Lung Adenocarcinoma.
Mai					Development and Validation of Lactate Metabolism	Related lncRNA Signature as a Prognostic Model for Lung Adenocarcinoma.
Ma	WS					Establishment and validation of an eight	gene metabolic	related prognostic signature model for lung adenocarcinoma.
Meng					Integrated analysis of gene expression and DNA methylation datasets identified key genes and a 6	gene prognostic signature for primary lung adenocarcinoma.
Mo				Identification of a Hypoxia	Associated Signature for Lung Adenocarcinoma
Mu					Prognostic Implication of Energy Metabolism	Related Gene Signatures in Lung Adenocarcinoma.
Pan						Comprehensive molecular analysis of a four	pyroptosis	gene signature with prognosis and immune landscape in lung adenocarcinoma.
Peng				Development and validation of a prognostic risk signature for lung adenocarcinoma constructed by six ferroptosis, necroptosis, and pyroptosis	related lncRNAs.
Pio			Prognostic signature of early lung adenocarcinoma based on the expression of ribonucleic acid metabolism	related genes.
Ren				Identification and validation of a novel redox	related lncRNA prognostic signature in lung adenocarcinoma.
Shukla				Development of a RNA	Seq Based Prognostic Signature in Lung Adenocarcinoma.
Song	CK				A Prognostic Nomogram Combining Immune	Related Gene Signature and Clinical Factors Predicts Survival in Patients With Lung Adenocarcinoma.
Song				Identification of an immune signature predicting prognosis risk of patients in lung adenocarcinoma.
Song	P						Identification and Validation of a Novel Signature Based on NK Cell Marker Genes to Predict Prognosis and Immunotherapy Response in Lung Adenocarcinoma by Integrated Analysis of Single	Cell and Bulk RNA	Sequencing.
Song	YQ		Prognostic necroptosis	related gene signature aids immunotherapy in lung adenocarcinoma
Sun				Development and validation of an immune	related prognostic signature in lung adenocarcinoma
Sun	L						Large	scale transcriptome analysis identified RNA methylation regulators as novel prognostic signatures for lung adenocarcinoma.
Tang				Identification of a Prognostic Signature Composed of GPI, IL22RA1, CCT6A and SPOCK1 for Lung Adenocarcinoma Based on Bioinformatic Analysis of lncRNA	Mediated ceRNA Network and Sample Validation.
Tang	YL				A Ubiquitin	Proteasome Gene Signature for Predicting Prognosis in Patients With Lung Adenocarcinoma.
Tu				Exploration of Prognostic Biomarkers for Lung Adenocarcinoma Through Bioinformatics Analysis
Wang			A novel prognostic signature of metastasis	associated genes and personalized therapeutic strategy for lung adenocarcinoma patients.
Wang	LJ					A gene expression	based immune signature for lung adenocarcinoma prognosis.
Wang	S					Establishment and Validation of a Ferroptosis	Related Gene Signature to Predict Overall Survival in Lung Adenocarcinoma.
Wang	SH				Comprehensive bioinformatics analysis to identify a novel cuproptosis	related prognostic signature and its ceRNA regulatory axis and candidate traditional Chinese medicine active ingredients in lung adenocarcinoma.
Wang	XC			The prognostic value and multiomic features of m6A	related risk signature in lung adenocarcinoma.
Wu			A five	m6A regulatory gene signature is a prognostic biomarker in lung adenocarcinoma patients.
Wu	CX					Identification of early	stage lung adenocarcinoma prognostic signatures based on statistical modeling.
Wu	J					Cross	talk between necroptosis	related lncRNAs to construct a novel signature and predict the immune landscape of lung adenocarcinoma patients.
Wu	PC				Development and validation of a robust immune	related prognostic signature in early	stage lung adenocarcinoma.
Wu	Q					A Integration of multiple key molecules in lung adenocarcinoma identifies prognostic and immunotherapeutic relevant gene signatures
Xiao			Integrative Analysis Constructs an Extracellular Matrix	Associated Gene Signature for the Prediction of Survival and Tumor Immunity in Lung Adenocarcinoma.
Zhang	Y						Ceramide Pathway Regulators Predict Clinical Prognostic Risk and Affect the Tumor Immune Microenvironment in Lung Adenocarcinoma.
Zhao			Prognostic signature of lipid metabolism associated LncRNAs predict prognosis and treatment of lung adenocarcinoma.
Zhao	Y					DNA Damage Response Gene	Based Subtypes Associated With Clinical Outcomes in Early	Stage Lung Adenocarcinoma.
Zheng				Development of a novel prognostic signature of long non鈥慶oding RNAs in lung adenocarcinoma
Zheng	J						N	6 methylation	related lncRNA is potential signature in lung adenocarcinoma and influences tumor microenvironment.
Zheng	RJ			A novel CpG	based signature for survival prediction of lung adenocarcinoma patients.
Zhou			Construction and analysis of a novel ferroptosis	related gene signature predicting prognosis in lung adenocarcinoma.
Zhou	DJ				Development of six immune	related lncRNA signature prognostic model for smoking	positive lung adenocarcinoma
ZHou	YW						Identification of a three	gene expression signature and construction of a prognostic nomogram predicting overall survival in lung adenocarcinoma based on TCGA and GEO databases.
Zhu				Identification of a Six	Gene SLC Family Signature With Prognostic Value in Patients With Lung Adenocarcinoma.
